# Supplementary material for: Residues of Pesticides and Heavy Metals in Polish Varietal Honey
Source: Foods. 2022 Aug 6;11(15):2362. doi: 10.3390/foods11152362 (PMC9368611; doi:10.3390/foods11152362)
Supplement: Supplementary file 1 [file foods-11-02362-s001.zip]

Archive with 1 entries (1 files):
- foods-1825426-supplementary.pdf
